# Supplementary material for: PDMS-PDMS Micro Channels Filled with Phase-Change Material for Chip Cooling
Source: Micromachines (Basel). 2018 Apr 2;9(4):165. doi: 10.3390/mi9040165 (PMC6187480; doi:10.3390/mi9040165)
Supplement: Supplementary file 1 [file micromachines-09-00165-s001.zip]

Archive with 3 entries (3 files):
- heating.avi
- Ink.avi
- pcm.avi
